# Supplementary material for: Apabetalone, a Clinical-Stage, Selective BET Inhibitor, Opposes DUX4 Target Gene Expression in Primary Human FSHD Muscle Cells
Source: Biomedicines. 2023 Sep 30;11(10):2683. doi: 10.3390/biomedicines11102683 (PMC10604783; doi:10.3390/biomedicines11102683)
Supplement: Supplementary file 1 [file biomedicines-11-02683-s001.zip]

Archive with 1 entries (1 files):
- biomedicines-2562277-supplementary.pdf
